# Supplementary material for: Loss of ZBTB24 impairs nonhomologous end-joining and class-switch recombination in patients with ICF syndrome
Source: J Exp Med. 2020 Aug 31;217(11):e20191688. doi: 10.1084/jem.20191688 (PMC7526497; doi:10.1084/jem.20191688)
Supplement: Table S2 — lists ZBTB24-regulated genes identified by RNA sequencing. [file JEM_20191688_TableS2.xlsx]

## Sheet: Supplemental Table 2
Supplemental Table 2: List of ZBTB24-regulated genes identified by RNA-seq
HEK293T cells were transfected with siRNAs against Luciferase or ZBTB24
(siZBTB24-8, siZBTB24-9 or siZBTB24-10) and subjected to RNA-seq.
Genes whose expression was affected after treatment with siRNAs against ZBTB24 are shown.
Ensembl.Gene.ID	Gene Name	Fold Change	log2 Fold Change	pval	padj
ENSG00000100292	HMOX1	0.242319	-2.04502	2.83908e-05	0.0186679
ENSG00000005102	MEOX1	0.323998	-1.62594	3.65729e-07	0.00113264
ENSG00000145721	LIX1	0.340927	-1.55247	1.61882e-05	0.0148545
ENSG00000230171	RPL22P18	0.356349	-1.48864	2.18977e-05	0.0166931
ENSG00000248979	LAMTOR3P2	0.398943	-1.32575	6.25567e-05	0.0292429
ENSG00000232027	RP11-275F13.3	0.406609	-1.29829	3.71884e-05	0.0219372
ENSG00000271113	RP11-159H10.4	0.416214	-1.2646	5.0755e-07	0.00147939
ENSG00000112365	ZBTB24	0.421112	-1.24773	1.88817e-20	9.35608e-16
ENSG00000120675	DNAJC15	0.454558	-1.13746	4.32056e-05	0.0235262
ENSG00000213480	RP11-364P2.2	0.484196	-1.04634	5.86427e-09	4.37278e-05
ENSG00000256940	RP11-783K16.5	0.520998	-0.94065	0.000116923	0.0431674
ENSG00000236015	AC011290.5	0.526302	-0.926038	2.87e-07	0.00101651
ENSG00000224274	ENSAP1	0.535242	-0.901737	2.67935e-05	0.0184395
ENSG00000165507	C10orf10	0.545645	-0.873966	1.02742e-08	6.36372e-05
ENSG00000254910	RP11-326C3.7	0.548888	-0.865416	0.000138315	0.0459975
ENSG00000220494	YAP1P1	0.558209	-0.841123	7.82227e-05	0.0333407
ENSG00000130066	SAT1	0.564615	-0.824661	2.14387e-05	0.0165986
ENSG00000260563	RP13-516M14.1	0.566027	-0.821056	1.48213e-06	0.00293765
ENSG00000247095	MIR210HG	0.571982	-0.80596	5.76607e-05	0.0282886
ENSG00000236182	RP11-297K7.1	0.575451	-0.797235	2.43288e-05	0.0175383
ENSG00000225770	AC092933.3	0.582535	-0.779584	6.17736e-09	4.37278e-05
ENSG00000167733	HSD11B1L	0.583448	-0.777324	2.78074e-05	0.0186201
ENSG00000143847	PPFIA4	0.584093	-0.775731	5.41691e-07	0.00149119
ENSG00000145293	ENOPH1	0.585855	-0.771385	2.87203e-07	0.00101651
ENSG00000229083	PSMA6P2	0.590487	-0.760023	6.528e-05	0.0299508
ENSG00000230224	PHBP9	0.603939	-0.727526	0.000117608	0.0431674
ENSG00000186897	C1QL4	0.614348	-0.702871	9.62855e-05	0.0381684
ENSG00000254506	RP11-748H22.1	0.619002	-0.691984	4.62144e-05	0.024533
ENSG00000232380	ZDHHC20P4	0.622162	-0.684637	1.60488e-05	0.0148545
ENSG00000176788	BASP1	0.623449	-0.681656	2.44221e-05	0.0175383
ENSG00000228986	RP13-228J13.8	0.624531	-0.679156	2.96195e-06	0.00456816
ENSG00000244153	WWP1P1	0.625151	-0.677723	9.31647e-07	0.00209837
ENSG00000142227	EMP3	0.626778	-0.673974	1.602e-06	0.00305313
ENSG00000139921	TMX1	0.628377	-0.670298	7.83921e-07	0.00184972
ENSG00000213290	PGK1P2	0.634386	-0.656567	4.91773e-05	0.0248466
ENSG00000237801	AMDP1	0.639994	-0.643869	5.45822e-06	0.00659659
ENSG00000131389	SLC6A6	0.642294	-0.638695	9.87e-07	0.00212631
ENSG00000090054	SPTLC1	0.64672	-0.628787	4.71065e-06	0.00583543
ENSG00000230870	FBXW11P1	0.64854	-0.624732	0.000112513	0.0425584
ENSG00000236686	BZW1P1	0.651711	-0.617695	0.000151112	0.0486219
ENSG00000121966	CXCR4	0.655125	-0.610159	4.04265e-06	0.00527151
ENSG00000272520	CTD-2044J15.2	0.65689	-0.606277	0.000123013	0.0437177
ENSG00000122203	KIAA1191	0.663631	-0.591546	1.96077e-05	0.0155962
ENSG00000198406	BZW1P2	0.663736	-0.591318	3.52198e-05	0.0214536
ENSG00000254406	RP11-215D10.1	0.664082	-0.590566	1.89685e-05	0.0155962
ENSG00000266282	UBL5P2	0.664658	-0.589317	4.38366e-06	0.00556961
ENSG00000254682	RP11-660L16.2	0.665025	-0.58852	6.34857e-05	0.0293998
ENSG00000248015	AC005329.7	0.665051	-0.588463	7.5332e-05	0.0327436
ENSG00000169242	EFNA1	0.669842	-0.578107	4.08778e-05	0.0228027
ENSG00000141425	RPRD1A	0.672549	-0.572289	5.72511e-07	0.00149308
ENSG00000231549	USMG5P1	0.676332	-0.564197	2.63535e-05	0.0183921
ENSG00000232801	SDCBPP3	0.679463	-0.557533	0.000125842	0.0439096
ENSG00000214121	TDPX2	0.680476	-0.555385	1.98292e-05	0.0155962
ENSG00000261612	SUB1P3	0.683525	-0.548935	0.000137557	0.0459975
ENSG00000160408	ST6GALNAC6	0.688644	-0.538169	6.91152e-05	0.0308534
ENSG00000173674	EIF1AX	0.68925	-0.5369	6.15708e-05	0.0292402
ENSG00000249286	CTD-2210P15.2	0.693848	-0.527308	0.000114945	0.0428245
ENSG00000258445	RP11-307P22.1	0.693965	-0.527065	9.03382e-05	0.0369946
ENSG00000103449	SALL1	0.696162	-0.522505	5.27786e-05	0.0261523
ENSG00000270553	RP11-15E18.5	0.697195	-0.520365	0.000139701	0.0461489
ENSG00000157514	TSC22D3	0.697842	-0.519027	2.9906e-05	0.0189984
ENSG00000180730	SHISA2	0.698903	-0.516836	0.000121026	0.0435145
ENSG00000110218	PANX1	0.700724	-0.513082	0.00012818	0.0441073
ENSG00000221988	PPT2	0.701357	-0.511778	0.000124609	0.0437907
ENSG00000213409	RP11-658F2.3	0.701489	-0.511508	0.000111999	0.0425584
ENSG00000213684	LDHBP2	0.708015	-0.498148	0.000100621	0.0389523
ENSG00000006831	ADIPOR2	0.708029	-0.498119	8.82767e-05	0.036758
ENSG00000130522	JUND	0.711466	-0.491132	2.95435e-05	0.0189984
ENSG00000257923	CUX1	1.36545	0.449376	0.000158375	0.049957
ENSG00000133059	DSTYK	1.3759	0.460374	0.000123519	0.0437177
ENSG00000142156	COL6A1	1.38835	0.473369	0.000126719	0.0439096
ENSG00000116260	QSOX1	1.3952	0.480469	0.000121035	0.0435145
ENSG00000130363	RSPH3	1.42211	0.508035	0.000130535	0.0446077
ENSG00000196562	SULF2	1.42217	0.508089	9.2847e-05	0.0374038
ENSG00000183741	CBX6	1.42528	0.511245	1.41245e-05	0.0139891
ENSG00000241360	PDXP	1.42572	0.511694	0.000159295	0.049957
ENSG00000163251	FZD5	1.42733	0.513321	9.89792e-05	0.0388332
ENSG00000239305	RNF103	1.42856	0.514565	0.000152842	0.0488612
ENSG00000151690	MFSD6	1.42876	0.514763	9.95302e-05	0.0388332
ENSG00000120594	PLXDC2	1.43131	0.517333	0.000141532	0.0464439
ENSG00000025772	TOMM34	1.43246	0.518496	4.13343e-05	0.0228027
ENSG00000188352	FOCAD	1.43759	0.523655	4.654e-05	0.024533
ENSG00000158301	GPRASP2	1.44001	0.526078	6.77196e-05	0.0306115
ENSG00000115993	TRAK2	1.44023	0.526295	1.94252e-05	0.0155962
ENSG00000139971	C14orf37	1.44368	0.529746	0.000121188	0.0435145
ENSG00000198756	COLGALT2	1.45405	0.540074	0.000149117	0.0482933
ENSG00000184613	NELL2	1.45726	0.543257	0.000155153	0.0492819
ENSG00000141447	OSBPL1A	1.46706	0.552926	4.9642e-05	0.0248466
ENSG00000078549	ADCYAP1R1	1.47182	0.557604	0.000114694	0.0428245
ENSG00000148600	CDHR1	1.47725	0.562912	2.71729e-05	0.0184444
ENSG00000186472	PCLO	1.47745	0.563107	7.25755e-06	0.00836323
ENSG00000169783	LINGO1	1.48136	0.566923	7.87242e-05	0.0333407
ENSG00000236609	ZNF853	1.48322	0.568735	7.29492e-05	0.0322742
ENSG00000003147	ICA1	1.48973	0.575055	5.86855e-05	0.0285091
ENSG00000163596	ICA1L	1.49665	0.581742	7.5158e-05	0.0327436
ENSG00000142530	FAM71E1	1.49874	0.583754	0.000137435	0.0459975
ENSG00000055163	CYFIP2	1.50435	0.589142	2.42699e-05	0.0175383
ENSG00000054392	HHAT	1.5089	0.593499	0.000102906	0.0395278
ENSG00000172164	SNTB1	1.5169	0.60113	4.93781e-05	0.0248466
ENSG00000198513	ATL1	1.5208	0.604829	1.15745e-05	0.0119485
ENSG00000112294	ALDH5A1	1.52235	0.6063	4.09846e-05	0.0228027
ENSG00000177459	C8orf47	1.52237	0.606316	3.35866e-05	0.0208031
ENSG00000122707	RECK	1.54066	0.623552	3.80683e-06	0.00523978
ENSG00000187720	THSD4	1.54175	0.624564	1.92972e-05	0.0155962
ENSG00000188211	NCR3LG1	1.54646	0.628969	3.1838e-05	0.0199697
ENSG00000151692	RNF144A	1.54718	0.62964	1.68412e-05	0.0151727
ENSG00000188177	ZC3H6	1.5474	0.629845	4.09005e-05	0.0228027
ENSG00000115361	ACADL	1.55791	0.639615	4.5395e-05	0.0244496
ENSG00000071242	RPS6KA2	1.55883	0.640464	1.0325e-06	0.00213172
ENSG00000073910	FRY	1.56976	0.650546	6.39e-06	0.00753886
ENSG00000168952	STXBP6	1.57563	0.65593	1.43982e-05	0.0139891
ENSG00000171617	ENC1	1.57696	0.65715	1.68267e-06	0.00308808
ENSG00000231503	PTMAP4	1.58937	0.668457	2.25835e-06	0.00385874
ENSG00000107282	APBA1	1.59263	0.671413	8.5882e-05	0.0360639
ENSG00000120889	TNFRSF10B	1.6029	0.680688	3.59356e-05	0.0214536
ENSG00000144488	ESPNL	1.60426	0.681912	3.52585e-06	0.00512114
ENSG00000176531	PHLDB3	1.60669	0.684095	2.77092e-06	0.00442909
ENSG00000083799	CYLD	1.61415	0.690777	7.82759e-06	0.00881511
ENSG00000106771	TMEM245	1.61765	0.693899	4.14168e-05	0.0228027
ENSG00000164237	CMBL	1.62233	0.698064	6.47506e-07	0.00160423
ENSG00000065609	SNAP91	1.62978	0.704673	2.18673e-06	0.00385874
ENSG00000185088	RPS27L	1.64322	0.716528	1.83048e-05	0.0155962
ENSG00000130413	STK33	1.67017	0.739993	1.05802e-05	0.0113969
ENSG00000266999	AC015849.16	1.67828	0.746983	9e-05	0.0369946
ENSG00000163694	RBM47	1.68333	0.751321	2.71325e-07	0.00101651
ENSG00000266972	LRRC37A9P	1.68564	0.7533	1.91951e-05	0.0155962
ENSG00000133083	DCLK1	1.68579	0.753424	2.6216e-07	0.00101651
ENSG00000125772	GPCPD1	1.7063	0.770873	3.71818e-08	0.000204711
ENSG00000162624	LHX8	1.71598	0.779031	9.1488e-06	0.010074
ENSG00000170421	KRT8	1.74506	0.803277	2.56925e-06	0.00424363
ENSG00000050030	KIAA2022	1.7543	0.810896	1.11686e-05	0.0117748
ENSG00000110427	KIAA1549L	1.75754	0.813559	2.85672e-09	4.37278e-05
ENSG00000165475	CRYL1	1.75869	0.814502	3.2724e-07	0.00108101
ENSG00000148225	WDR31	1.7688	0.822767	4.72965e-05	0.0246694
ENSG00000168143	FAM83B	1.77772	0.830027	3.55623e-05	0.0214536
ENSG00000118898	PPL	1.79195	0.841529	6.1011e-05	0.0292402
ENSG00000130255	RPL36	1.80192	0.849539	3.04231e-06	0.00456816
ENSG00000128594	LRRC4	1.80402	0.851217	3.94353e-06	0.00527151
ENSG00000168743	NPNT	1.822	0.865523	2.37387e-05	0.0175383
ENSG00000132932	ATP8A2	1.83444	0.875342	3.61728e-06	0.00512114
ENSG00000175874	CREG2	1.86013	0.895407	0.000135073	0.0458424
ENSG00000081665	ZNF506	1.88146	0.911854	2.86323e-05	0.0186679
ENSG00000174307	PHLDA3	2.11922	1.08353	3.81799e-05	0.0222571
ENSG00000266680	RP5-1148A21.3	2.18139	1.12525	2.55925e-05	0.0181162
ENSG00000230228	RP11-4M23.4	2.33091	1.22089	6.79556e-05	0.0306115
ENSG00000253878	RP11-347C18.3	2.38644	1.25486	6.19609e-05	0.0292402
ENSG00000163071	SPATA18	2.38829	1.25598	2.78521e-07	0.00101651
ENSG00000168348	INSM2	2.54945	1.35019	0.000143102	0.0466503
ENSG00000176046	NUPR1	2.63434	1.39744	4.86452e-05	0.0248466
ENSG00000256304	RP11-512M8.3	2.72765	1.44766	9.19445e-05	0.0373438
ENSG00000172667	ZMAT3	2.73974	1.45404	1.50967e-09	3.74028e-05
ENSG00000249784	SCARNA22	2.8239	1.49769	5.67552e-09	4.37278e-05
ENSG00000168918	INPP5D	4.18964	2.06683	1.50406e-05	0.0143323
ENSG00000228528	AC068057.1	4.76995	2.25397	1.7907e-05	0.0155962
ENSG00000170324	FRMPD2	4.8344	2.27334	7.80907e-05	0.0333407
ENSG00000107796	ACTA2	4.88251	2.28762	4.20751e-09	4.37278e-05
ENSG00000268556	AC012360.1	5.37698	2.4268	1.21128e-05	0.012249
ENSG00000229248	WBP2P1	16.7057	4.06227	9.4814e-05	0.0378881
