# Supplementary material for: Loss of ZBTB24 impairs nonhomologous end-joining and class-switch recombination in patients with ICF syndrome
Source: J Exp Med. 2020 Aug 31;217(11):e20191688. doi: 10.1084/jem.20191688 (PMC7526497; doi:10.1084/jem.20191688)
Supplement: Table S5 — lists primers and siRNAs. [file JEM_20191688_TableS5.xlsx]

## Sheet: Sheet1
	Supplemental Table 5: List of primers and siRNAs
	Primers sequences (primers for expression analysis by qRT-PCR)
	Target	Forward primer (5'-3')	Reverse primer (5'-3')
	GAPDH	GAGTCAACGGATTTGGTCGT	TTGATTTTGGAGGGATCTCG
	GUSB	CTCATTTGGAATTTTGCCGATT	CCGAGTGAAGATCCCCTTTTTA
	ZBTB24	TCATTACCGGAATGCAAAGA	TGGATTCTGATGTGGGTCTG
	XRCC4	AGGAGACAGCGAATGCAAAG	TGTTTTCAGCTGAGATGTGCTC
	DNAP-PKcs	AAGTTAGCAGGTGCCAATCC	GTTCTTGGGCACGAATGTTG
	PARP1	ATCCTGTTGGGAGAAGTTGC	CCAAACCTTTGACACTGTGC
	siRNA sequences
	Target	siRNA (5'-3')	Reference
	Luciferase	CGUACGCGGAAUACUUCGA
	ZBTB24-8	UGAGAAAAGUACAGAACAAUU
	ZBTB24-9	CCGUCAAACUUAAAGAUUAUU
	ZBTB24-10	CAGUGGUUGUUAUCUCUAAUAUU
	DNA-PKcs	CUUUAUGGUGGCCAUGGAG	Lan et al., 2010
	PARP1-1	GAAAGUGUGUUCAACUAAU
	PARP1-2	AAGATAGAGCGTGAAGGCGAA	Kameoka et al., 2004
	XRCC4	AUAUGUUGGUGAACUGAGA	Sartori et al., 2007
